# Supplementary material for: Acute Kidney Injury in Critically Ill Children: Prevalence, Progression, Recovery Mortality, and Impact of Severity
Source: J Clin Med. 2025 Jan 29;14(3):886. doi: 10.3390/jcm14030886 (PMC11818388; doi:10.3390/jcm14030886)
Supplement: Supplementary file 1 [file jcm-14-00886-s001.zip]

Archive with 1 entries (1 files):
- jcm-3388042-supplementary.pdf
